# Supplementary material for: Morphometric and genetic evidence for four species of gentoo penguin
Source: Ecol Evol. 2020 Nov 5;10(24):13836–46. doi: 10.1002/ece3.6973 (PMC7771148; doi:10.1002/ece3.6973)
Supplement: Supplementary file 1 — Table S1 [file ECE3-10-13836-s001.csv]

Collection	sex	Accession	Lineage	CL_Average	BWB_Average	BH_Average	BWG_Average	FW_Average	RL_Average	ML_Average	TML_Average	MTL_Average
AMNH	Male	445212	FALK	60.33333333	20.87	15.74	9.166666667	52.82666667	58.31333333	138.0333333	37.14333333	77.83
AMNH	Unknown	525830	FALK	55.80333333	13.56	14.88666667	6.72	51.13666667	52.97	124.4666667	34.39333333	70.61
AMNH	Male	445210	FALK	60.15666667	18.47	15.91333333	9.25	53.37	58.07333333	136.02	33.21	75.76777778
AMNH	Unknown	525829	FALK	51.21333333	17.27333333	16.38	10.23333333	53.36	58.72	130.86	33	74.19333333
AMNH	Male	445211	FALK	60.92	23.42	19.08333333	10.23	55.37	63.79	136.3	36.35333333	78.81444444
AMNH	Male	445204	FALK	62.24666667	19.87333333	17.46	9.46	54.50333333	59.34666667	135.2933333	35.24	76.62666667
AMNH	Male	445209	FALK	58.61333333	19.47333333	17.34	9.033333333	51.63	58.31666667	135.7433333	38.12	77.39333333
Tring	Unknown	No Accession - Label text (38, Tail 7/8)	FALK	66.32333333	19.39333333	19.47333333	10.86333333	55.83	57.88666667	144.46	39.66	64.58333333
Tring	Unknown	Unlabelled	FALK	48.91666667	15.55333333	16.54666667	9.883333333	51.70333333	55.58	134.5166667	38.23333333	64.31333333
AMNH	Unknown	442642	KERG	55.16666667	15.20666667	14.57	8.13	53.44666667	55.68333333	133.4033333	31.14666667	73.41111111
AMNH	Male	525824	KERG	56.25	17.70666667	15.10333333	8.74	47.61333333	54.49	119.6566667	31.14	68.42888889
AMNH	Unknown	442459	KERG	53.28333333	14.75	14.22333333	7.78	52.97333333	54.37333333	128.2	31.52666667	71.36666667
Tring	Unknown	80.11.18.772	KERG	57.76	16.8	16.49	9.066666667	51.35	56.26	128.59	36.62666667	63.11
Tring	Unknown	41.782	KERG	49.61666667	16.58	15.81333333	8.236666667	48.97333333	46.58333333	114.1466667	29.42	50.94666667
Tring	Unknown	80.11. 18. 773	KERG	58.2	16.09333333	14.57333333	8.296666667	52.12666667	52.02666667	124.27	31.83666667	58.29
Tring	Unknown	90.5. 5. 4	KERG	50.94666667	13.72666667	14.61666667	7.983333333	50.84666667	52.44666667	124.8866667	30.67666667	60.45666667
Tring	Unknown	80.11.18.771	KERG	50.43333333	13.63666667	15.04666667	7.506666667	50.51333333	55.25333333	128.9766667	32.56	63.10666667
AMNH	Unknown	525827	SGI	53.11333333	16.54333333	12.78666667	8.8	49.77666667	51.62	130.1666667	32.55333333	71.44666667
AMNH	Male	435822	SGI	53.75333333	16.97	16.44666667	10.22333333	57.65333333	56.12333333	130.0466667	34.04333333	73.40444444
AMNH	Unknown	525826	SGI	52.86333333	15.08666667	14.8	8.496666667	53.89666667	53.78	130.7933333	32.33	72.30111111
AMNH	Male	132463	SGI	62.14333333	16.59666667	17.23666667	9.32	54.93666667	56.84666667	134.83	35.73	75.80222222
AMNH	Female	439823	SGI	40.45666667	13.69333333	11.68	6.713333333	47.09	49.90666667	124.7866667	28.54333333	67.74555556
AMNH	Female	132465	SGI	57.20333333	18.07	16.32	9.526666667	54.14666667	56.05	129.0833333	35.65	73.59444444
AMNH	Female	269638	SGI	51.88333333	16.89333333	13.91333333	9.026666667	46.52	50.03666667	130.7266667	31.25333333	70.67222222
AMNH	Male	132462	SGI	59.85333333	18.27	17.07333333	9.88	54.53333333	55.48	139.4966667	36.74666667	77.24111111
AMNH	Male	132464	SGI	53.93333333	15.22333333	16.91333333	9.046666667	55.84666667	53.13333333	132.6933333	32.94	72.92222222
AMNH	Male	435821	SGI	48.92	14.71333333	13.95	7.776666667	53.91666667	50.90666667	130.7033333	31.39	71
Tring	Male	1914.3. 8. 8	SGI	53.04	17.71	15.24666667	7.886666667	52.36	50.05333333	126.9333333	34.67666667	63.05666667
Tring	Female	3. 8. 7	SGI	54.28666667	19.66333333	14.9	9.346666667	53.37333333	48.08333333	129.6066667	33.79	61.78
Tring	Male	1914. 3. 8. 6	SGI	58.99	20.51	15.68666667	8.696666667	52.89666667	52.86666667	126.4733333	36.93	60.87333333
AMNH	Male	196165	SSHWAP	50.00333333	16.66666667	17.32	8.796666667	54.33666667	54.77333333	126.72	32.87	71.45444444
AMNH	Unknown	442416	SSHWAP	42.01666667	17.29333333	12.88666667	7.776666667	46.93	46.26666667	110.07	30.2	62.17888889
AMNH	Unknown	442412	SSHWAP	51.33	19.19666667	15.17333333	8.386666667	52.58666667	49.93	116.2833333	32.90666667	66.37333333
AMNH	Unknown	442414	SSHWAP	44.85333333	14.78666667	14.05666667	8.626666667	46.47666667	46.51666667	111.66	30.88666667	63.02111111
AMNH	Unknown	442415	SSHWAP	47.21666667	17.06	12.58666667	7.993333333	47.84333333	47.90666667	113.54	30.99	64.14555556
AMNH	Female	775712	SSHWAP	48.49333333	16.43333333	15.49333333	8.816666667	49.89666667	49.28666667	111.77	31.15	64.06888889
Tring	Female	1940.12. 7. 7	SSHWAP	45.57333333	15.28333333	14.46666667	8.706666667	48.12333333	47.31333333	114.3533333	27.31	56.47
Tring	Male	1924. 5. 8. 43	SSHWAP	48.465	15.5	15.37666667	8.353333333	51.06333333	49.18333333	116.9333333	31.84	56.64333333
Tring	Female	1924. 5. 8. 44	SSHWAP	47.92333333	13.87666667	13.69	8.056666667	51.92333333	48.9	117.06	32.75666667	54.73
