# Supplementary material for: Morphometric and genetic evidence for four species of gentoo penguin
Source: Ecol Evol. 2020 Nov 5;10(24):13836–46. doi: 10.1002/ece3.6973 (PMC7771148; doi:10.1002/ece3.6973)
Supplement: Supplementary file 2 — Table S2 [file ECE3-10-13836-s002.xlsx]

## Sheet: Sheet1
	CL	Df	Sum Sq	Mean Sq	F value	Pr(>F)
	Lineage	3	0.197093	0.0656978	8.73275	0.000277922
	Lineage:Sex	6	0.0497994	0.0082999	1.10325	0.384344
	Residuals	29	0.218171	0.00752315	NA	NA
	BWB	Df	Sum Sq	Mean Sq	F value	Pr(>F)
	Lineage	3	0.143004	0.0476678	3.96145	0.017537
	Lineage:Sex	6	0.161791	0.0269651	2.24094	0.0673427
	Residuals	29	0.348955	0.0120329	NA	NA
	BH	Df	Sum Sq	Mean Sq	F value	Pr(>F)
	Lineage	3	0.123044	0.0410148	5.37265	0.00457792
	Lineage:Sex	6	0.105385	0.0175641	2.30078	0.0613488
	Residuals	29	0.221386	0.00763399	NA	NA
	BWG	Df	Sum Sq	Mean Sq	F value	Pr(>F)
	Lineage	3	0.0879442	0.0293147	2.55029	0.0750471
	Lineage:Sex	6	0.0140184	0.00233639	0.203259	0.973022
	Residuals	29	0.333346	0.0114947	NA	NA
	FW	Df	Sum Sq	Mean Sq	F value	Pr(>F)
	Lineage	3	0.0269724	0.00899082	4.62484	0.00920139
	Lineage:Sex	6	0.0338658	0.00564429	2.9034	0.0242751
	Residuals	29	0.0563768	0.00194403	NA	NA
	RL	Df	Sum Sq	Mean Sq	F value	Pr(>F)
	Lineage	3	0.135504	0.0451679	17.0245	1.44016e-06
	Lineage:Sex	6	0.0242868	0.00404781	1.52568	0.204995
	Residuals	29	0.0769402	0.00265311	NA	NA
	ML	Df	Sum Sq	Mean Sq	F value	Pr(>F)
	Lineage	3	0.128514	0.0428379	30.5075	4.1496e-09
	Lineage:Sex	6	0.0125732	0.00209554	1.49236	0.215722
	Residuals	29	0.0407211	0.00140417	NA	NA
	TML	Df	Sum Sq	Mean Sq	F value	Pr(>F)
	Lineage	3	0.114041	0.0380138	8.25807	0.000400742
	Lineage:Sex	6	0.0211773	0.00352956	0.766757	0.602056
	Residuals	29	0.133494	0.00460323	NA	NA
	MTL	Df	Sum Sq	Mean Sq	F value	Pr(>F)
	Lineage	3	0.175294	0.0584315	7.78551	0.000582124
	Lineage:Sex	6	0.0613998	0.0102333	1.3635	0.262292
	Residuals	29	0.21765	0.00750516	NA	NA
