# Supplementary material for: Morphometric and genetic evidence for four species of gentoo penguin
Source: Ecol Evol. 2020 Nov 5;10(24):13836–46. doi: 10.1002/ece3.6973 (PMC7771148; doi:10.1002/ece3.6973)
Supplement: Supplementary file 3 — Table S3 [file ECE3-10-13836-s003.xlsx]

## Sheet: Sheet1
	a)		Predicted Group
			FALK	KERG	SGI	SSHWAP
	Actual Group	FALK	8	1	0	0
		KERG	0	7	0	1
		SGI	1	0	12	0
		SSHWAP	1	0	0	8
	b)		Predicted Group
			FALK	KERG	SGI	SSHWAP
	Actual Group	FALK	6	1	2	0
		KERG	1	5	1	1
		SGI	4	1	8	0
		SSHWAP	1	2	0	6
